# Supplementary material for: Qualitative Study of Nutritional Support-Related Perceptions and Preferences Among Persons Affected by TB, Family Caregivers, and Healthcare Providers in India
Source: Trop Med Infect Dis. 2025 Apr 21;10(4):114. doi: 10.3390/tropicalmed10040114 (PMC12031438; doi:10.3390/tropicalmed10040114)
Supplement: Supplementary file 1 [file tropicalmed-10-00114-s001.zip]

Archive with 1 entries (1 files):
- tropicalmed-3510686-supplementary.pdf
